# Supplementary material for: Identification of Young High-Functioning Autism Individuals Based on Functional Connectome Using Graph Isomorphism Network: A Pilot Study
Source: Brain Sci. 2022 Jul 5;12(7):883. doi: 10.3390/brainsci12070883 (PMC9315722; doi:10.3390/brainsci12070883)
Supplement: Supplementary file 1 [file brainsci-12-00883-s001.zip]

Archive with 1 entries (1 files):
- brainsci-1770201-supplementary.pdf
